# Supplementary material for: Evaluating the RIST Molecular-Targeted Regimen in a Three-Dimensional Neuroblastoma Spheroid Cell Culture Model
Source: Cancers (Basel). 2023 Mar 14;15(6):1749. doi: 10.3390/cancers15061749 (PMC10046822; doi:10.3390/cancers15061749)
Supplement: Supplementary file 1 [file cancers-15-01749-s001.zip]

Archive with 1 entries (1 files):
- cancers-2148969-supplementary.pdf
